# Supplementary material for: Size-Exclusion Chromatography Combined with Ultrafiltration Efficiently Isolates Extracellular Vesicles from Human Blood Samples in Health and Disease
Source: Int J Mol Sci. 2023 Feb 11;24(4):3663. doi: 10.3390/ijms24043663 (PMC9963337; doi:10.3390/ijms24043663)
Supplement: Supplementary file 1 [file ijms-24-03663-s001.zip]

Archive with 1 entries (1 files):
- ijms-2138833-supplementary.pdf
